# Supplementary material for: Inulin Supplementation Does Not Reduce Plasma Trimethylamine N-Oxide Concentrations in Individuals at Risk for Type 2 Diabetes
Source: Nutrients. 2018 Jun 20;10(6):793. doi: 10.3390/nu10060793 (PMC6024751; doi:10.3390/nu10060793)
Supplement: Supplementary file 1 [file nutrients-10-00793-s001.zip]

Archive with 3 entries (2 files):
- TMAO Supplementary Tables.docx
- __MACOSX/
- __MACOSX/._TMAO Supplementary Tables.docx
